# Supplementary material for: Deep Learning-Based Dental Caries Diagnosis: A Modality-Stratified Systematic Review and Meta-Analysis of Faster R-CNN and Mask R-CNN
Source: Diagnostics (Basel). 2026 Mar 1;16(5):731. doi: 10.3390/diagnostics16050731 (PMC12985255; doi:10.3390/diagnostics16050731)
Supplement: Supplementary file 1 [file diagnostics-16-00731-s001.zip]

Archive with 4 entries (4 files):
- diagnostics-4119562-supplementary File S1.pdf
- diagnostics-4119562-supplementary File S2.pdf
- diagnostics-4119562-supplementary File S3.pdf
- diagnostics-4119562-supplementary tables.pdf
